# Supplementary material for: Patient Education in Bariatric Surgery: Can Artificial Intelligence–Based Chatbots Bridge the Knowledge Gap?
Source: J Obes. 2026 Feb 12;2026:2376530. doi: 10.1155/jobe/2376530 (PMC12902178; doi:10.1155/jobe/2376530)
Supplement: Supplementary file 1 — Supporting Information Additional supporting information can be found online in the Supporting Information section. [file JOBE-2026-2376530-s001.zip]

Archive with 11 entries (11 files):
- Fig-A1.pdf
- Fig-A10.pdf
- Fig-A2.pdf
- Fig-A3.pdf
- Fig-A4.pdf
- Fig-A5.pdf
- Fig-A6.pdf
- Fig-A7.pdf
- Fig-A8.pdf
- Fig_A9.pdf
- Supplementary file.docx
